# Supplementary material for: Reconstructing Druze population history
Source: Sci Rep. 2016 Nov 16;6:35837. doi: 10.1038/srep35837 (PMC5111078; doi:10.1038/srep35837)
Supplement: Supplementary Table S4 [file srep35837-s2.xls]

## Sheet: Sheet1
Populations	Abbreviations	A	B	C	D	E (except E1b1b)	E1b1b	F	G	H	I	J1	J2	K	L	N	O	PQR2	R (except R1a	R1a	T	Total	Source
Bedouin	BDN	0	1	0	0	0	4	0	1	0	0	23	0	0	0	0	0	0	0	5	0	34	Behar et al. (2010)
Druze	DRZ	0	0	1	0	1	61	0	41	0	2	55	55	29	21	0	0	10	48	5	0	329	Behar et al. (2010)
Druze	DRZ	0	0	0	0	0	2	0	2	0	0	2	3	0	0	0	0	0	4	1	0	14	This study
Lebanese	LEB	0	0	1	0	12	26	7	3	0	3	21	39	1	3	0	0	0	5	5	0	126	Behar et al. (2010)
Lebanese	LEB	0	0	1		1	57	0	21	0	8	44	71	0	10	0	0	5	26	0	17	261	This study
Palestinian	PAL	3	2	2	0	17	48	5	25	0	2	105	39	17	0	0	0	2	23	2	0	292	Behar et al. (2010)
Palestinian	PAL	0	0	0	0	0	15	0	11	0	3	32	9	0	0	0	0	0	6	0	4	80	This study
Syrian	SYR	0	0	0	0	5	8	2	3	2	1	36	25	7	0	0	0	1	11	10	0	111	Flores et al. (2005)
Syrian	SYR	0	0	2	0	0	11	1	7	4	2	26	27	0	3	0	0	2	12	6	8	111	This study
