# Supplementary material for: Reconstructing Druze population history
Source: Sci Rep. 2016 Nov 16;6:35837. doi: 10.1038/srep35837 (PMC5111078; doi:10.1038/srep35837)
Supplement: Supplementary Table S5 [file srep35837-s3.xls]

## Sheet: Sheet1
Populations	Abbreviation	L0	L1	L2	L3	L4	L5	L6	M	M1	C	G	Z	D	N	N1	N1a	N1b	N1c	N1d	I	A	W	X	Y	R	U	U1	U2	U3	U4	U5	U6	U7	K	U8a/b	U9	R0a	HV	HV1	HV2	H	HV0	J	T	T1	T2	F	B
Bedouin	BDN	3	2	4	0	0	0	0	0	3	0	0	0	0	0	0	1	1	0	0	3	0	2	2	0	0	0	2	0	0	0	0	0	2	3	0	0	8	1	2	0	9	0	3	0	2	5	0	0
Druze	DRZ	0	0	7	0	0	0	0	0	5	0	0	0	0	0	0	0	7	1	0	11	0	4	41	0	1	0	18	2	2	0	3	0	4	39	3	0	8	0	15	1	99	2	15	0	15	8	0	0
Druze	DRZ	0	0	0	0	0	0	0	0	0	0	0	0	0	0	0	0	0	0	0	0	0	0	0	0	0	0	0	0	0	0	0	0	0	2	0	0	0	0	0	0	3	0	1	3	0	0	0	0
Lebanese	LEB	0	0	2	3	0	0	0	0	2	4	0	0	2	1	0	0	6	2	0	8	1	3	10	0	0	0	9	5	7	1	8	4	0	10	1	0	4	4	3	0	41	1	8	0	7	11	0	0
Lebanese	LEB	0	0	0	0	0	0	0	4	3	0	0	0	0	2	0	0	10	0	0	1	6	0	7	0	6	19	2	2	2	0	5	0	0	22	0	0	9	3	2	1	55	0	9	3	12	1	0	4
Palestinian	PAL	0	0	5	6	0	0	0	4	1	0	1	1	0	0	0	0	11	0	0	3	0	0	1	0	0	1	5	0	1	2	6	2	0	9	1	0	8	3	6	0	14	2	6	0	6	5	0	0
Palestinian	PAL	1	0	0	3	0	1	0	0	1	0	0	1	0	0	2	0	3	0	0	0	0	2	0	0	0	2	1	1	1	0	2	1	0	4	1	0	3	0	1	0	13	0	6	2	2	0	0	0
Syrian	SYR	1	3	6	5	7	0	0	4	0	0	0	0	0	2	0	0	6	0	0	9	1	10	4	0	1	0	10	0	20	0	2	1	2	10	2	0	6	6	2	2	39	1	28	0	11	14	0	0
Syrian	SYR	0	0	3	1	0	0	0	7	0	0	0	0	1	1	0	0	4	0	0	2	1	0	2	0	2	14	1	0	1	0	3	0	1	7	1	0	2	1	0	0	22	0	9	2	1	3	0
[truncated: 3 more columns]
